# Supplementary material for: A proposal of a fecal scoring system based on physicochemical analyses of suckling pig feces
Source: Porcine Health Manag. 2025 Jan 9;11:5. doi: 10.1186/s40813-024-00417-2 (PMC11716274; doi:10.1186/s40813-024-00417-2)
Supplement: Supplementary file 1 — Additional file 1. [file 40813_2024_417_MOESM1_ESM.xlsx]

## Sheet: Analisis
N	CODE	RACE	SAMPLE	BIRTH	DAYS_AGE	categAGE	COLOR	CONSISTENCY	pHmeter	OVENFDM_1	OVENFDM_2	MWFDM_1	MWFDM_2
1	2614-1	(LWxLR) x Pietrain	2023-01-18	2022-12-30	19	3	cream	0_Form	6.96	28
2	2660-1	(LWxLR) x Pietrain	2023-01-18	2022-12-30	19	3	cream	1_Pasty	7.5	17.8218
3	2485-1	(LWxLR) x Pietrain	2023-01-18	2022-12-31	18	3	pale cream	0_Form	7.61	25
4	2485-2	(LWxLR) x Pietrain	2023-01-18	2022-12-31	18	3	green ocher	0_Form	7.41	39.2157
5	2614-2	(LWxLR) x Pietrain	2023-01-18	2022-12-30	19	3	ocher	0_Form	7.64	51.9608
6	2660-2	(LWxLR) x Pietrain	2023-01-18	2022-12-30	19	3	greenish brown	0_Form	7.73	40.1961
7	3017	(LWxLR) x Pietrain	2023-01-18	2023-01-02	16	3	green ocher	0_Form	7.2	49.4949
8	2866	(LWxLR) x Pietrain	2023-01-18	2022-12-31	18	3	brown	0_Form	7.26	19.6078
9	2915	(LWxLR) x Pietrain	2023-01-18	2023-01-01	17	3	cream	0_Form	7.83	30.303
10	2966-1	(LWxLR) x Pietrain	2023-01-18	2023-01-06	12	3	cream	1_Pasty	6.46	16.2791
11	2966-2	(LWxLR) x Pietrain	2023-01-18	2023-01-06	12	3	pale cream	1_Pasty	7.18	19.1919
12	2329-1	(LWxLR) x Pietrain	2023-01-20	2023-01-09	11	3	ocher	0_Form	7.54	53
13	2329-2	(LWxLR) x Pietrain	2023-01-20	2023-01-09	11	3	cream	0_Form	7.82	32.3529
14	2139-1	(LWxLR) x Pietrain	2023-01-20	2023-01-06	14	3	cream	1_Pasty	7.35	9.80392
15	2475-1	(LWxLR) x Pietrain	2023-01-20	2023-01-04	16	3	orange	0_Form	7.6	30.3922
16	LC - 0	(LWxLR) x Pietrain	2023-01-20	2023-01-05	15	3	brown	0_Form	6	39.726
17	2947	(LWxLR) x Pietrain	2023-01-20	2023-01-05	15	3	brown	0_Form	6.3	49.505
18	1494-1	(LWxLR) x Pietrain	2023-01-20	2023-01-06	14	3	cream	0_Form	7.34	30.3571
19	LC-1	(LWxLR) x Pietrain	2023-01-20	2023-01-05	15	3	pale cream	0_Form	7.15	32
20	2160-1	(LWxLR) x Pietrain	2023-01-20	2023-01-05	15	3	cream	0_Form	7.13	25
21	2160-2	(LWxLR) x Pietrain	2023-01-20	2023-01-05	15	3	green ocher	0_Form	7.84	35.1852
22	LC-2	(LWxLR) x Pietrain	2023-01-20	2023-01-05	15	3	brown	0_Form	7.4	35.8491
23	LC-3	(LWxLR) x Pietrain	2023-01-20	2023-01-05	15	3	brown	0_Form	7.4	24.5614
24	2139-2	(LWxLR) x Pietrain	2023-01-23	2023-01-06	17	3	cream	1_Pasty	7.54	12.8713
25	2139-7	(LWxLR) x Pietrain	2023-01-23	2023-01-06	17	3	yellow	2_Liquid	6.8
26	2139-3	(LWxLR) x Pietrain	2023-01-23	2023-01-06	17	3	green ocher	1_Pasty	8.26	15.8416
27	2974-1	(LWxLR) x Pietrain	2023-01-23	2023-01-06	17	3	yellow	1_Pasty	7.7	12.0879
28	2475-2	(LWxLR) x Pietrain	2023-01-23	2023-01-04	19	3	brown	0_Form	7.7	21.4953
29	2475-3	(LWxLR) x Pietrain	2023-01-23	2023-01-04	19	3	green ocher	0_Form	7.69	30.3922
30	LC-4	(LWxLR) x Pietrain	2023-01-23	2023-01-06	17	3	green ocher	0_Form	6.8	41.6667
31	2149-1	(LWxLR) x Pietrain	2023-01-23	2023-01-04	19	3	brown	0_Form	7.45	44.7154
32	2475-9	(LWxLR) x Pietrain	2023-01-23	2023-01-04	19	3	cream	1_Pasty	8.4	13.4454
33	2475-4	(LWxLR) x Pietrain	2023-01-23	2023-01-04	19	3	cream	0_Form	7.63	38.3333
34	2974-2	(LWxLR) x Pietrain	2023-01-23	2023-01-05	18	3	brown	0_Form	7.6	34.7107
35	2190	(LWxLR) x Pietrain	2023-01-23	2023-01-05	18	3	cream	0_Form	7.8	33
36	LC-5	(LWxLR) x Pietrain	2023-01-23	2023-01-06	17	3	dark brown	0_Form	7.21	32.3529
37	1494-2	(LWxLR) x Pietrain	2023-01-23	2023-01-06	17	3	green ocher	0_Form	7.6	42.1875
38	2139-4	(LWxLR) x Pietrain	2023-01-23	2023-01-06	17	3	brown	0_Form	7.1	49.1071
39	2139-5	(LWxLR) x Pietrain	2023-01-23	2023-01-06	17	3	ocher	0_Form	7.73	25.9615
40	2475-5	(LWxLR) x Pietrain	2023-01-23	2023-01-04	19	3	green ocher	0_Form	7.62	24.1667
41	2157-1	(LWxLR) x Pietrain	2023-01-23	2023-01-06	17	3	cream	1_Pasty	7.39	16.9811
42	2475-6	(LWxLR) x Pietrain	2023-01-23	2023-01-04	19	3	green ocher	0_Form	7.4	28.777
43	2475-7	(LWxLR) x Pietrain	2023-01-23	2023-01-04	19	3	brown	0_Form	7.63	19.685
44	2329-4	(LWxLR) x Pietrain	2023-01-25	2023-01-09	16	3	cream	3_Watery	6.61	2.80374
45	2971	(LWxLR) x Pietrain	2023-01-25	2023-01-04	21	3	cream	2_Liquid	6.44	4.47761
46	LC-6	(LWxLR) x Pietrain	2023-01-25	2023-01-05	20	3	pale cream	0_Form		26.8519
47	2139-6	(LWxLR) x Pietrain	2023-01-25	2023-01-06	19	3	pale cream	0_Form	5.49	28.7129
48	2157-2	(LWxLR) x Pietrain	2023-01-25	2023-01-06	19	3	brown	0_Form	6.49	42.8571
49	1494	(LWxLR) x Pietrain	2023-01-25	2023-01-06	19	3	cream	1_Pasty	5.29	28.7356
50	2475-8	(LWxLR) x Pietrain	2023-01-25	2023-01-04	21	3	ocher	0_Form		19.6262
51	LC-7	(LWxLR) x Pietrain	2023-01-25	2023-01-05	20	3	pale cream	0_Form	5.83	42.7184
52	LC-8	(LWxLR) x Pietrain	2023-01-25	2023-01-05	20	3	brown	0_Form	5.5	44.5313
53	LC-9	(LWxLR) x Pietrain	2023-01-25	2023-01-05	20	3	brown	0_Form	5.84	22.1154
54	2329-5	(LWxLR) x Pietrain	2023-01-25	2023-01-09	16	3	ocher	1_Pasty	4.98	17.2727
55	2696	(LWxLR) x Pietrain	2023-01-25	2023-01-05	20	3	dark brown	0_Form		24.4094
56	2149-2	(LWxLR) x Pietrain	2023-01-25	2023-01-09	16	3	cream	0_Form	5.55	20.7692
57	2917	(LWxLR) x Pietrain	2023-01-25	2023-01-05	20	3	cream	0_Form	7.24
58	LC-10	(LWxLR) x Pietrain	2023-01-25	2023-01-05	20	3	dark brown	0_Form	6.06
59	2370	(LWxLR) x Pietrain	2023-01-27	2023-01-27	0	1	dark brown	Meconium		10.3448
60	2744	(LWxLR) x Pietrain	2023-01-28	2023-01-28	0	1	dark brown	Meconium		18.6275
61	2709	(LWxLR) x Pietrain	2023-01-30	2023-01-28	2	1	orange	0_Form		50.5618
62	2808-1	(LWxLR) x Pietrain	2023-01-30	2023-01-27	3	2	brown	0_Form		50.7692
63	2898-1	(LWxLR) x Pietrain	2023-01-30	2023-01-20	10	3	ocher	0_Form		35.9551
64	2898-2	(LWxLR) x Pietrain	2023-01-30	2023-01-20	10	3	ocher	0_Form		31.5789
65	3136-1	(LWxLR) x Pietrain	2023-01-30	2023-01-22	8	3	cream	1_Pasty		29.0909
66	3136-2	(LWxLR) x Pietrain	2023-01-30	2023-01-22	8	3	ocher	1_Pasty		28.9855
67	3136-3	(LWxLR) x Pietrain	2023-01-30	2023-01-22	8	3	ocher	0_Form		32.8767
68	2145-1	(LWxLR) x Pietrain	2023-02-01	2023-02-01	0	1	greenish brown	Meconium		14.4444
69	2145-2	(LWxLR) x Pietrain	2023-02-01	2023-02-01	0	1	greenish brown	Meconium		14.7059
70	2145-3	(LWxLR) x Pietrain	2023-02-01	2023-02-01	0	1	greenish brown	Meconium		16.6667
71	2145-4	(LWxLR) x Pietrain	2023-02-01	2023-02-01	0	1	greenish brown	Meconium		10.6796
72	2145-5	(LWxLR) x Pietrain	2023-02-01	2023-02-01	0	1	dark brown	Meconium		15.6522
73	3058-1	(LWxLR) x Pietrain	2023-02-01	2023-01-26	6	2	ocher	0_Form		40
74	3058-2	(LWxLR) x Pietrain	2023-02-01	2023-01-26	6	2	ocher	0_Form		38.2813
75	2748	(LWxLR) x Pietrain	2023-02-01	2023-01-26	6	2	ocher	0_Form		52.381
76	2808-2	(LWxLR) x Pietrain	2023-02-03	2023-01-27	7	2	cream	0_Form		32.1101
77	2808-3	(LWxLR) x Pietrain	2023-02-03	2023-01-27	7	2	cream	0_Form		43.8776
78	2811	(LWxLR) x Pietrain	2023-02-03	2023-01-26	8	3	ocher	0_Form		30
79	3171-1	(LWxLR) x Pietrain	2023-02-03	2023-02-01	2	1	orange	Colostrum time		21.9048
80	2986-1	(LWxLR) x Pietrain	2023-02-03	2023-01-24	10	3	ocher	0_Form		23.1481
81	2986-2	(LWxLR) x Pietrain	2023-02-03	2023-01-24	10	3	ocher	0_Form		31.8182
82	2430-1	(LWxLR) x Pietrain	2023-02-03	2023-01-26	8	3	cream	2_Liquid		24.5614
83	3136-4	(LWxLR) x Pietrain	2023-02-03	2023-01-22	12	3	cream	0_Form		35.2381
84	3136-5	(LWxLR) x Pietrain	2023-02-03	2023-01-22	12	3	cream	0_Form		38.0952
86	2942	(LWxLR) x Pietrain	2023-02-03	2023-01-19	15	3	cream	0_Form		28.1818
87	2287	(LWxLR) x Pietrain	2023-02-04	2023-01-26	9	3	cream	2_Liquid		12.7907
88	2870-1	(LWxLR) x Pietrain	2023-02-04	2023-01-27	8	3	cream	2_Liquid	7.12	12.6214
89	2870-2	(LWxLR) x Pietrain	2023-02-04	2023-01-27	8	3	brown	0_Form		38
90	2335	(LWxLR) x Pietrain	2023-02-04	2023-01-27	8	3	cream	0_Form		30.303
91	2134-1	(LWxLR) x Pietrain	2023-02-04	2023-02-03	1	1	orange	Colostrum time		34.3137
92	2134-2	(LWxLR) x Pietrain	2023-02-04	2023-02-03	1	1	orange	Colostrum time		19.4805
93	2870-3	(LWxLR) x Pietrain	2023-02-06	2023-01-27	10	3	cream	1_Pasty	6.7	19.8113
94	1988-1	(LWxLR) x Pietrain	2023-02-06	2023-02-04	2	1	orange	Colostrum time		10.989
95	1831	(LWxLR) x Pietrain	2023-02-06	2023-02-02	4	2	ocher	0_Form		38.961
96	3171-2	(LWxLR) x Pietrain	2023-02-06	2023-02-01	5	2	cream	0_Form	6.26	25.2252
97	2427-1	(LWxLR) x Pietrain	2023-02-06	2023-01-28	9	3	cream	0_Form	8.25
98	3058-3	(LWxLR) x Pietrain	2023-02-06	2023-01-26	11	3	ocher	0_Form		25
99	2700-1	(LWxLR) x Pietrain	2023-02-06	2023-01-28	9	3	ocher	0_Form	7.89
100	2801	(LWxLR) x Pietrain	2023-02-06	2023-01-27	10	3	ocher	0_Form		39.2593
101	2700-2	(LWxLR) x Pietrain	2023-02-06	2023-01-28	9	3	ocher	0_Form	7.47	22.4138
102	2700-3	(LWxLR) x Pietrain	2023-02-06	2023-01-28	9	3	ocher	0_Form		19.8276
103	2363	(LWxLR) x Pietrain	2023-02-08	2023-02-05	3	2	ocher	0_Form	7.03	33.945
104	2956-1	(LWxLR) x Pietrain	2023-02-08	2023-02-07	1	1	orange	Colostrum time		20.8333
105	2956-2	(LWxLR) x Pietrain	2023-02-08	2023-02-07	1	1	orange	Colostrum time		26.5957
106	2198	(LWxLR) x Pietrain	2023-02-08	2023-02-08	0	1	orange	Colostrum time		25
107	3128	(LWxLR) x Pietrain	2023-02-08	2023-02-07	1	1	dark brown	Meconium	5.97	40.625
108	3115	(LWxLR) x Pietrain	2023-02-08	2023-02-07	1	1	orange	Colostrum time	6.04	36.036
109	2854-2	(LWxLR) x Pietrain	2023-02-08	2023-02-05	3	2	dark brown	0_Form		33.6538
110	2854-3	(LWxLR) x Pietrain	2023-02-08	2023-02-05	3	2	ocher	0_Form		50.4587
111	2854-4	(LWxLR) x Pietrain	2023-02-08	2023-02-05	3	2	cream	0_Form		41.0526
112	2854-5	(LWxLR) x Pietrain	2023-02-08	2023-02-05	3	2	cream	0_Form	7.24	21.3483
113	2499	(LWxLR) x Pietrain	2023-02-10	2023-02-01	9	3	cream	1_Pasty		24.1379
114	1988-2	(LWxLR) x Pietrain	2023-02-10	2023-02-04	6	2	ocher	0_Form		36.7521
115	1594	(LWxLR) x Pietrain	2023-02-10	2023-02-04	6	2	ocher	0_Form	6.65	28.1818
116	2983-1	(LWxLR) x Pietrain	2023-02-10	2023-01-28	13	3	ocher	0_Form		19.0083
117	2983-2	(LWxLR) x Pietrain	2023-02-10	2023-01-28	13	3	ocher	0_Form		22.3214
118	2983-3	(LWxLR) x Pietrain	2023-02-10	2023-01-28	13	3	ocher	0_Form	7.44	38.7387
119	2983-4	(LWxLR) x Pietrain	2023-02-10	2023-01-28	13	3	ocher	0_Form		25.8929
120	3077-1	(LWxLR) x Pietrain	2023-02-10	2023-02-01	9	3	ocher	0_Form	7.03	36.2903
121	3077-2	(LWxLR) x Pietrain	2023-02-10	2023-02-01	9	3	ocher	0_Form	7.12	37.2093
122	2816	(LWxLR) x Pietrain	2023-02-10	2023-01-30	11	3	ocher	0_Form		21.9298
123	2427-2	(LWxLR) x Pietrain	2023-02-10	2023-01-28	13	3	brown	0_Form		48.0769
124	2611-1	(LWxLR) x Pietrain	2023-02-10	2023-01-26	15	3	ocher	0_Form		24.7525
125	2611-2	(LWxLR) x Pietrain	2023-02-10	2023-01-26	15	3	cream	1_Pasty		21.1382
126	2427-3	(LWxLR) x Pietrain	2023-02-10	2023-01-28	13	3	ocher	0_Form		33.3333
127	2184-1	(LWxLR) x Pietrain	2023-02-10	2023-01-26	15	3	ocher	0_Form		46.729
128	2370	(LWxLR) x Pietrain	2023-02-10	2023-01-27	14	3	ocher	0_Form		38.9381
129	2359-1	(LWxLR) x Pietrain	2023-02-10	2023-01-30	11	3	cream	1_Pasty	7.05	13.0841
130	2674	(LWxLR) x Pietrain	2023-02-10	2023-01-26	15	3	cream	0_Form		55.6604
131	2574	(LWxLR) x Pietrain	2023-02-10	2023-01-26	15	3	dirty white	0_Form		37.6068
132	2808-4	(LWxLR) x Pietrain	2023-02-10	2023-01-27	14	3	ocher	0_Form		36.036
133	2427-4	(LWxLR) x Pietrain	2023-02-10	2023-01-28	13	3	cream	0_Form		25.7143
134	2477	(LWxLR) x Pietrain	2023-02-10	2023-01-28	13	3	cream	0_Form		41.2844
135	2184-2	(LWxLR) x Pietrain	2023-02-10	2023-01-26	15	3	cream	0_Form		43.6975
136	2359-2	(LWxLR) x Pietrain	2023-02-10	2023-01-30	11	3	cream	2_Liquid	6.84	9.91736
137	2878-1	(LWxLR) x Pietrain	2023-02-15	2023-02-15	0	1	dark brown	Meconium	5.47
138	2878-2	(LWxLR) x Pietrain	2023-02-15	2023-02-15	0	1	dark brown	Meconium	5.37
139	3067	(LWxLR) x Pietrain	2023-02-16	2023-02-16	0	1	cream	Colostrum time	7.44
140	2874	(LWxLR) x Pietrain	2023-02-16	2023-02-16	0	1	orange	Colostrum time	7.54
141	3177-1	(LWxLR) x Pietrain	2023-02-20	2023-02-19	1	1	dark brown	Meconium	6	15.6522
142	3177-2	(LWxLR) x Pietrain	2023-02-20	2023-02-19	1	1	dark brown	Meconium		11.215
143	2508	(LWxLR) x Pietrain	2023-02-22	2023-02-22	0	1	dark brown	Meconium		28.0374
144	2880-1	(LWxLR) x Pietrain	2023-02-23	2023-02-23	0	1	greenish brown	Meconium	5.1	24.5455
145	2880-2	(LWxLR) x Pietrain	2023-02-23	2023-02-23	0	1	greenish brown	Meconium		22.6415
146	2880-3	(LWxLR) x Pietrain	2023-02-23	2023-02-23	0	1	brown	Meconium		21.5686
147	2095	(LWxLR) x Pietrain	2023-02-23	2023-02-22	1	1	pale cream	Colostrum time		26.9231
148	1966	(LWxLR) x Pietrain	2023-02-27	2023-02-15	12	3	dark brown	0_Form		33.8843		30.8642
149	2874	(LWxLR) x Pietrain	2023-02-27	2023-02-16	11	3	ocher	0_Form		28
150	1983	(LWxLR) x Pietrain	2023-02-27	2023-02-15	12	3	cream	0_Form		26.7241		24.6575
151	3163	(LWxLR) x Pietrain	2023-02-27	2023-02-14	13	3	ocher	0_Form		35.2381		34.6667
152	3177-3	(LWxLR) x Pietrain	2023-02-27	2023-02-19	8	3	brown	0_Form		27.3585		25.6198
153	3177-4	(LWxLR) x Pietrain	2023-02-27	2023-02-19	8	3	dark brown	0_Form		27.0588		22.3881
154	3102-1	(LWxLR) x Pietrain	2023-03-01	2023-02-28	1	1	brown	Meconium		22.2222
155	1678-1	(LWxLR) x Pietrain	2023-03-05	2023-03-04	1	1	dark green	Meconium		21.5054	25.3333
156	3057-2	(LWxLR) x Pietrain	2023-03-06	2023-02-16	18	3	cream	0_Form		31.2925	34.1667
157	1678-2	(LWxLR) x Pietrain	2023-03-06	2023-03-04	2	1	green ocher	0_Form		38.2979	41.1215
158	2193-1	(LWxLR) x Pietrain	2023-03-06	2023-02-23	11	3	ocher	0_Form		35.461	39.1304
159	3177-5	(LWxLR) x Pietrain	2023-03-07	2023-02-19	16	3	ocher	0_Form		34.5455	31.4685
160	3177-6	(LWxLR) x Pietrain	2023-03-09	2023-02-19	18	3	ocher	1_Pasty		20
161	2158	(LWxLR) x Pietrain	2023-03-09	2023-02-19	18	3	dirty white	0_Form				47.4576
162	3110-1	(LWxLR) x Pietrain	2023-03-10	2023-02-18	20	3	cream	1_Pasty		27.1186
163	3110-2	(LWxLR) x Pietrain	2023-03-10	2023-02-18	20	3	ocher	0_Form	7.4
164	3110-3	(LWxLR) x Pietrain	2023-03-10	2023-02-18	20	3	ocher	0_Form		52.3077
165	3110-4	(LWxLR) x Pietrain	2023-03-10	2023-02-18	20	3	cream	0_Form		37.2881	40.4255
166	3110-5	(LWxLR) x Pietrain	2023-03-10	2023-02-18	20	3	cream	0_Form		25.6198		21.5278
167	3177-7	(LWxLR) x Pietrain	2023-03-10	2023-02-19	19	3	cream	1_Pasty		25.2174
168	3110-6	(LWxLR) x Pietrain	2023-03-14	2023-02-18	24	3	cream	1_Pasty	7.05
169	2453-293	(LWxLR) x Pietrain	2023-03-14	2023-03-01	13	3	cream	1_Pasty	6.82
170	2193-2	(LWxLR) x Pietrain	2023-03-14	2023-02-23	19	3	cream	0_Form		28.5714	28.9063
171	2193-3	(LWxLR) x Pietrain	2023-03-14	2023-02-23	19	3	ocher	0_Form		42.1488	39.6552
172	3177-8	(LWxLR) x Pietrain	2023-03-14	2023-02-19	23	3	brown	0_Form		37.3913	34.3066
174	3110-8	(LWxLR) x Pietrain	2023-03-14	2023-02-18	24	3	brown	0_Form		32.0313	29.8387
175	2083-1	(LWxLR) x Pietrain	2023-03-14	2023-03-02	12	3	cream	0_Form		20.6897	19.3798	18.9781
176	2468-194	(LWxLR) x Pietrain	2023-03-14	2023-02-23	19	3	cream	2_Liquid	6.44	12.2642	14.6154	15.942	17.1429
177	2468-186	(LWxLR) x Pietrain	2023-03-14	2023-02-23	19	3	cream	2_Liquid	6.55	10.5769	12.3894	9.70149
178	2453-289	(LWxLR) x Pietrain	2023-03-14	2023-03-01	13	3	cream	2_Liquid	6.87	12.5	16.3934
179	2206-735	(LWxLR) x Pietrain	2023-03-20	2023-03-03	17	3	brown	0_Form		43.4343
180	2022-1	(LWxLR) x Pietrain	2023-03-20	2023-03-03	17	3	ocher	0_Form		23.4783	24.3902
181	2083-2	(LWxLR) x Pietrain	2023-03-20	2023-03-02	18	3	orange	0_Form		19.3277	21.519
182	3051-1	(LWxLR) x Pietrain	2023-03-20	2023-02-28	20	3	ocher	0_Form		37.4046	39.6947
183	2206-730	(LWxLR) x Pietrain	2023-03-20	2023-03-03	17	3	cream	0_Form		30	33.3333
184	3112-1	(LWxLR) x Pietrain	2023-03-20	2023-02-27	21	3	ocher	0_Form		28.5714	26.5487	27.4194
185	2741-1	(LWxLR) x Pietrain	2023-03-20	2023-03-02	18	3	ocher	0_Form		29.2308	27.8846	33.3333
186	2024	(LWxLR) x Pietrain	2023-03-20	2023-03-03	17	3	pale yellow	1_Pasty		30.5785
187	2206-726	(LWxLR) x Pietrain	2023-03-20	2023-03-03	17	3	cream	0_Form		33.3333	30.6306	35.8333
188	2518-305	(LWxLR) x Pietrain	2023-03-20	2023-03-04	16	3	cream	2_Liquid	6.85
189	2022-2	(LWxLR) x Pietrain	2023-03-21	2023-03-03	18	3	ocher	1_Pasty	7.37	7.79221	8.19672	12.3188	12.0301
190	2083-3	(LWxLR) x Pietrain	2023-03-21	2023-03-02	19	3	cream	0_Form	7.29			20.4545	23.4375
191	3102	(LWxLR) x Pietrain	2023-03-21	2023-03-01	20	3	cream	1_Pasty	6.48	14.0187	12.6126	25.2336	27.3438
192	3102-3	(LWxLR) x Pietrain	2023-03-21	2023-03-01	20	3	ocher	0_Form	6.84			50.4505	50.495
193	3102-4	(LWxLR) x Pietrain	2023-03-21	2023-03-01	20	3	pale cream	1_Pasty	6.45	16.9643	15.5172
194	2022-3	(LWxLR) x Pietrain	2023-03-21	2023-03-03	18	3	ocher	0_Form				26.6667	22.549
195	2083-4	(LWxLR) x Pietrain	2023-03-21	2023-03-02	19	3	cream	0_Form		27.7778	25.2525	32.7273	30.8411
196	2083-5	(LWxLR) x Pietrain	2023-03-21	2023-03-02	19	3	ocher	0_Form		22.3301	26.1905
197	2596-1	(LWxLR) x Pietrain	2023-03-21	2023-03-02	19	3	brown	0_Form		19.1304
198	4526	(LWxLR) x Pietrain	2023-03-31	2023-03-26	5	2	cream	2_Liquid	7.52	4.91803
199	2084-1	(LWxLR) x Pietrain	2023-03-31	2023-03-28	3	2	orange	2_Liquid	7.87	8.82353	6.54762
200	4337-1	(LWxLR) x Pietrain	2023-03-31	2023-03-27	4	2	pale yellow	2_Liquid	6.24	8.62069	8.75912
201	4337-2	(LWxLR) x Pietrain	2023-03-31	2023-03-27	4	2	pale cream	2_Liquid	6.23	16.2602	17.0213
202	2579-1	(LWxLR) x Pietrain	2023-03-31	2023-03-27	4	2	orange	3_Watery	7.44	4.86111	2.43902
203	3277-8	(LWxLR) x Pietrain	2023-03-31	2023-03-27	4	2	orange	2_Liquid		4.44444	4.46429
204	2084-2	(LWxLR) x Pietrain	2023-03-31	2023-03-28	3	2	yellow	3_Watery	8.07	4.72441	6.03448
205	4584	(LWxLR) x Pietrain	2023-03-31	2023-03-27	4	2	cream	2_Liquid	6.65	9.43396
206	4529	(LWxLR) x Pietrain	2023-03-31	2023-03-26	5	2	cream	2_Liquid	7.02
207	4583-1	(LWxLR) x Pietrain	2023-04-03	2023-03-30	4	2	ocher	3_Watery		0.75188		0.877193
208	4931-1	(LWxLR) x Pietrain	2023-04-03	2023-04-01	2	1	cream	2_Liquid		3.33333
209	4948	(LWxLR) x Pietrain	2023-04-03	2023-03-28	6	2	orange	2_Liquid		4.9505
210	4931-2	(LWxLR) x Pietrain	2023-04-03	2023-04-01	2	1	orange	3_Watery		1.04167	1.78571	1.14943
211	4017-1	(LWxLR) x Pietrain	2023-04-03	2023-03-28	6	2	orange	2_Liquid		3.7037	3.78788	3.64964	3.37838
212	4947-1	(LWxLR) x Pietrain	2023-04-04	2023-04-01	3	2	cream	2_Liquid	6.57	6.52174	7.79221	8.8	7.10059
213	4946-1	(LWxLR) x Pietrain	2023-04-04	2023-04-01	3	2	ocher	2_Liquid	6.87	6.79612	9.2437	7.93651	7.37705
214	3729-1	(LWxLR) x Pietrain	2023-04-04	2023-04-02	2	1	orange	2_Liquid		6.79612	7.9646
215	2202	(LWxLR) x Pietrain	2023-04-04	2023-03-31	4	2	pale yellow	3_Watery	6.48	7.63359	8.39695	9.49367	4.95868
216	4945-1	(LWxLR) x Pietrain	2023-04-06	2023-04-02	4	2	pale cream	1_Pasty		30.5085	31.3725
217	4945-2	(LWxLR) x Pietrain	2023-04-06	2023-04-02	4	2	cream	1_Pasty		32.7273
218	2925-1	(LWxLR) x Pietrain	2023-04-06	2023-04-05	1	1	orange	Colostrum time		16.1905
219	2925-2	(LWxLR) x Pietrain	2023-04-06	2023-04-05	1	1	orange	Colostrum time		23.0159	23.7624
220	13712	(LWxLR) x Pietrain	2023-04-17	2023-04-15	2	1	pale green	3_Watery	5.11	7.43802	9.65517	7.80142	6.4
221	2596-1	(LWxLR) x Pietrain	2023-04-17	2023-04-13	4	2	ocher	3_Watery	6.74	5.69106	7.75194	8.19672	6.08696
222	4577	(LWxLR) x Pietrain	2023-04-17	2023-04-12	5	2	pale yellow	3_Watery	5.91	14.2857	16.8317	17.8218	20
223	1735-1	(LWxLR) x Pietrain	2023-04-17	2023-04-10	7	2	cream	0_Form	6.97	31.9588
224	1735-2	(LWxLR) x Pietrain	2023-04-17	2023-04-10	7	2	cream	0_Form				23.6842	26.4368
225	1735-2	(LWxLR) x Pietrain	2023-04-17	2023-04-10	7	2	ocher	0_Form		27.7778	23.5294
226	1714	(LWxLR) x Pietrain	2023-04-17	2023-04-10	7	2	cream	1_Pasty		17.4312	17.2727
227	4181	(LWxLR) x Pietrain	2023-04-17	2023-04-12	5	2	cream	1_Pasty	7.27
228	4925	(LWxLR) x Pietrain	2023-04-17	2023-04-16	1	1	cream	2_Liquid	6.35
229	4926-1	(LWxLR) x Pietrain	2023-04-18	2023-04-16	2	1	ocher	2_Liquid	7.55	4.20168	4.41176	0.78125	0.729927
230	2618-1	(LWxLR) x Pietrain	2023-04-18	2023-04-13	5	2	pale green	2_Liquid	6.4	8.69565	9.64912	8.10811	7.84314
231	4926-2	(LWxLR) x Pietrain	2023-04-18	2023-04-16	2	1	ocher	3_Watery	7.97	3.4188	3.66972	0.833333	2.72727
232	4489	(LWxLR) x Pietrain	2023-04-18	2023-04-11	7	2	cream	2_Liquid	6.96	6.66667	8.57143	8.10811	6.99301
233	13712-2	(LWxLR) x Pietrain	2023-04-18	2023-04-16	2	1	cream	0_Form	7.79			27.8846	25.4386
234	3773	(LWxLR) x Pietrain	2023-04-18	2023-04-10	8	3	ocher	0_Form	7.44			26.1905	27.6786
235	4576	(LWxLR) x Pietrain	2023-04-18	2023-04-15	3	2	ocher	2_Liquid	6.62	16.9231	17.0732
236	11	(LWxLR) x Pietrain	2023-04-18	2023-04-11	7	2	cream	1_Pasty		16.6667
237	12	(LWxLR) x Pietrain	2023-04-18	2023-04-11	7	2	ocher	1_Pasty		18.0451
238	4579	(LWxLR) x Pietrain	2023-04-18	2023-04-14	4	2	cream	2_Liquid		9.00901	10.7843
239	2596-2	(LWxLR) x Pietrain	2023-04-18	2023-04-13	5	2	cream	2_Liquid		10.8108
240	2618-2	(LWxLR) x Pietrain	2023-04-18	2023-04-13	5	2	cream	2_Liquid		13.7931
241	3336-1	(LWxLR) x Pietrain	2023-04-19	2023-04-08	11	3	cream	1_Pasty	6.7
242	3336-3	(LWxLR) x Pietrain	2023-04-19	2023-04-08	11	3	cream	0_Form	7.1	46.6019
243	3336-5	(LWxLR) x Pietrain	2023-04-19	2023-04-08	11	3	cream	1_Pasty		33.8028
244	3336 pool	(LWxLR) x Pietrain	2023-04-19	2023-04-08	11	3	cream	1_Pasty		25.2336
245	3336-8	(LWxLR) x Pietrain	2023-04-19	2023-04-08	11	3	cream	1_Pasty		21.1009	21.1538
246	4585 pool	(LWxLR) x Pietrain	2023-04-19	2023-04-19	0	1	orange	Colostrum time		21.1538	24.7619
247	2119	(LWxLR) x Pietrain	2023-04-19	2023-04-19	0	1	dark brown	Meconium	5.57	11.9266
248	4589	(LWxLR) x Pietrain	2023-04-19	2023-04-16	3	2	orange	1_Pasty	6.82	21.4876	19.0909
249	9	(LWxLR) x Pietrain	2023-04-19	2023-04-16	3	2	orange	1_Pasty	5.91	26.4706
250	3795	(LWxLR) x Pietrain	2023-04-19	2023-04-16	3	2	pale yellow	3_watery	7.37
251	4585	(LWxLR) x Pietrain	2023-04-20	2023-04-19	1	1	orange	Colostrum time		24.0741
252	2513	(LWxLR) x Pietrain	2023-04-20	2023-04-12	8	3	cream	0_Form	7.3	25.8929		32.6923	31.7829
253	3336-2	(LWxLR) x Pietrain	2023-04-20	2023-04-08	12	3	cream	0_Form		37.6147	38.1443
254	1338	(LWxLR) x Pietrain	2023-04-20	2023-04-08	12	3	ocher	0_Form	7.2	20.3704	20
255	3336-4	(LWxLR) x Pietrain	2023-04-20	2023-04-08	12	3	cream	1_Pasty	7.03	28.8462
256	3336-6	(LWxLR) x Pietrain	2023-04-20	2023-04-08	12	3	cream	1_Pasty		18.8119
257	3336-7	(LWxLR) x Pietrain	2023-04-20	2023-04-08	12	3	cream	1_Pasty		22.1154
258	4592-1	(LWxLR) x Pietrain	2023-04-20	2023-04-13	7	2	cream	1_Pasty		18.6992	18.6275
259	4592-2	(LWxLR) x Pietrain	2023-04-20	2023-04-13	7	2	cream	0_Form		19.469
260	3554	(LWxLR) x Pietrain	2023-04-20	2023-04-14	6	2	ocher	0_Form		35.8491	39.1667
261	4564	(LWxLR) x Pietrain	2023-04-20	2023-04-10	10	3	brown	0_Form		35.5556	37.8378
262	4546	(LWxLR) x Pietrain	2023-04-20	2023-04-10	10	3	ocher	0_Form				38.0952	40.1869
263	3554	(LWxLR) x Pietrain	2023-04-20	2023-04-14	6	2	ocher	0_Form				39.0476	42.2222
264	2513	(LWxLR) x Pietrain	2023-04-20	2023-04-12	8	3	ocher	0_Form				23.0769	22.6667
265	3336	(LWxLR) x Pietrain	2023-04-20	2023-04-08	12	3	cream	0_Form				35.2273	32.4675
266	4587	(LWxLR) x Pietrain	2023-04-20	2023-04-17	3	2	orange	2_Liquid	8.05
267	4587	(LWxLR) x Pietrain	2023-04-20	2023-04-17	3	2	ocher	1_Pasty	7.49
268	8263-1	(LWxLR) x Duroc	2023-10-31	2023-10-31	0	1	orange	Colostrum time	6.85
269	8263-2	(LWxLR) x Duroc	2023-10-31	2023-10-31	0	1	dark brown	Meconium	5.51
270	7748-3	(LWxLR) x Duroc	2023-10-31	2023-10-30	1	1	orange	1_Pasty	8.03
271	8263-4	(LWxLR) x Duroc	2023-10-31	2023-10-31	0	1	dark brown	Meconium	5.9
272	8263-5	(LWxLR) x Duroc	2023-10-31	2023-10-31	0	1	orange	Colostrum time	7.42
273	8263-6	(LWxLR) x Duroc	2023-10-31	2023-10-31	0	1	orange	Colostrum time	6.55
274	8263-7	(LWxLR) x Duroc	2023-10-31	2023-10-31	0	1	dark brown	Meconium	6.29
275	8263-8	(LWxLR) x Duroc	2023-10-31	2023-10-31	0	1	dark brown	Meconium	6.04
276	8263-9	(LWxLR) x Duroc	2023-10-31	2023-10-31	0	1	orange	Colostrum time	6.75
277	8263-10	(LWxLR) x Duroc	2023-10-31	2023-10-31	0	1	dark brown	Meconium	6.34
278	8263-11	(LWxLR) x Duroc	2023-10-31	2023-10-31	0	1	dark brown	Meconium	6.07
279	8263-12	(LWxLR) x Duroc	2023-10-31	2023-10-31	0	1	orange	Colostrum time	7.75
280	8263-13	(LWxLR) x Duroc	2023-10-31	2023-10-31	0	1	orange	Colostrum time	6.73
281	8263-14	(LWxLR) x Duroc	2023-10-31	2023-10-31	0	1	dark brown	Meconium	6.39
282	8263-15	(LWxLR) x Duroc	2023-10-31	2023-10-31	0	1	orange	Colostrum time	6.31
283	8263-16	(LWxLR) x Duroc	2023-10-31	2023-10-31	0	1	dark brown	Meconium	5.87
284	8550-1	(LWxLR) x Duroc	2023-11-02	2023-11-02	0	1	orange	Colostrum time	7.31
285	8587-2	(LWxLR) x Duroc	2023-11-02	2023-11-02	0	1	dark green	Meconium	6.26
286	8349-3	(LWxLR) x Duroc	2023-11-02	2023-11-02	0	1	black	Meconium	5.9
287	8587-4	(LWxLR) x Duroc	2023-11-02	2023-11-02	0	1	orange	Colostrum time	6.5
288	7343-5	(LWxLR) x Duroc	2023-11-02	2023-11-02	0	1	dark green	Meconium	5.77
289	7343-6	(LWxLR) x Duroc	2023-11-02	2023-11-02	0	1	dark green	Meconium	5.55
290	7343-7	(LWxLR) x Duroc	2023-11-02	2023-11-02	0	1	dark brown	Meconium	6.51
291	8313-8	(LWxLR) x Duroc	2023-11-02	2023-11-02	0	1	dark green	Meconium	6.78
292	8587-9	(LWxLR) x Duroc	2023-11-02	2023-11-02	0	1	dark brown	Meconium	6.48
293	8538-10	(LWxLR) x Duroc	2023-11-02	2023-11-02	0	1	orange	Colostrum time	7.67
294	8538-11	(LWxLR) x Duroc	2023-11-02	2023-11-02	0	1	yellow	Colostrum time	7.02
295	9012	(LWxLR) x Duroc	2023-11-14	2023-10-28	17	3	cream	1_Pasty				19.0476	20.1835
296	8560	(LWxLR) x Duroc	2023-11-14	2023-10-28	17	3	pale green	0_Form				56.0748	55.6522
297	8863	(LWxLR) x Duroc	2023-11-14	2023-10-24	21	3	pale cream	1_Pasty				16.2602	18.3486
298	8562	(LWxLR) x Duroc	2023-11-14	2023-10-23	22	3	brown	0_Form				31.5315	33.6634
299	8918	(LWxLR) x Duroc	2023-11-14	2023-11-04	10	3	greenish brown	0_Form				60.5769	57.3913
300	7404	(LWxLR) x Duroc	2023-11-14	2023-10-26	19	3	pale cream	0_Form				26.5625	22.5225
301	7211	(LWxLR) x Duroc	2023-11-14	2023-10-26	19	3	pale cream	0_Form				32.4324	32.6733
302	7543	(LWxLR) x Duroc	2023-11-14	2023-10-27	18	3	ocher	0_Form				34.5455	30.9278
303	7447	(LWxLR) x Duroc	2023-11-14	2023-10-26	19	3	pale green	0_Form				36.3636	37.1901
304	7993	(LWxLR) x Duroc	2023-11-14	2023-10-25	20	3	ocher	0_Form				36.1905	36.2205
305	7993	(LWxLR) x Duroc	2023-11-14	2023-10-25	20	3	ocher	0_Form				32.2034	31.25
306	8211	(LWxLR) x Duroc	2023-11-15	2023-10-29	17	3	ocher	0_Form				27.1028	27.5
307	7757	(LWxLR) x Duroc	2023-11-15	2023-10-27	19	3	cream	1_Pasty				18.4466	19.6429
308	8247	(LWxLR) x Duroc	2023-11-15	2023-11-05	10	3	brown	0_Form				38.9474	38.75
309	7563	(LWxLR) x Duroc	2023-11-15	2023-10-30	16	3	cream	0_Form				36.8932	35.1852
310	7404	(LWxLR) x Duroc	2023-11-15	2023-10-20	26	3	cream	0_Form				27.3585	29.0598
311	7757	(LWxLR) x Duroc	2023-11-15	2023-10-26	20	3	cream	0_Form				15.625	16
312	8577a	(LWxLR) x Duroc	2023-11-15	2023-10-27	19	3	cream	0_Form				26.7442	27.1739
313	8577b	(LWxLR) x Duroc	2023-11-15	2023-10-27	19	3	green ocher	0_Form				53.9823	50
314	8084a	(LWxLR) x Duroc	2023-11-15	2023-11-05	10	3	ocher	0_Form				24.7619	24.1667
315	8084b	(LWxLR) x Duroc	2023-11-15	2023-11-05	10	3	green ocher	0_Form				34.9057	34.8315
316	7437a	(LWxLR) x Duroc	2023-11-15	2023-11-10	5	2	ocher	2_Liquid				12.3894	12.1739
317	7437b	(LWxLR) x Duroc	2023-11-15	2023-11-10	5	2	ocher	2_Liquid				8.73786	7.29167
318	8165	(LWxLR) x Duroc	2023-11-15	2023-11-07	8	3	dirty white	0_Form				34.5455	34.9515
319	8567	(LWxLR) x Duroc	2023-11-15	2023-10-26	20	3	brown	0_Form				46.1538	48.5981
320	8574	(LWxLR) x Duroc	2023-11-15	2023-10-27	19	3	brown	0_Form				49.0385	46.2264
321	7447	(LWxLR) x Duroc	2023-11-15	2023-10-26	20	3	dirty white	0_Form				38.5827	41.8182
322	8120	(LWxLR) x Duroc	2023-11-15	2023-11-06	9	3	greenish brown	0_Form				48.2353	47.3684
323	8318	(LWxLR) x Duroc	2023-11-15	2023-11-06	9	3	green ocher	0_Form				31.6832	31.9149
324	8583	(LWxLR) x Duroc	2023-11-16	2023-11-03	13	3	cream	0_Form				33.9623	35.3535
325	8258	(LWxLR) x Duroc	2023-11-16	2023-11-03	13	3	brown	0_Form		36.6972		42.1053
326	8603	(LWxLR) x Duroc	2023-11-16	2023-10-29	18	3	brown	0_Form		34.9515		39.8148
327	8918	(LWxLR) x Duroc	2023-11-16	2023-11-04	12	3	brown	0_Form		45.2991		44.3396
328	8604	(LWxLR) x Duroc	2023-11-16	2023-10-30	17	3	ocher	0_Form		26.7241		29.4643	33.3333
329	8211	(LWxLR) x Duroc	2023-11-16	2023-10-29	18	3	ocher	0_Form		28.6885		30.3571	28.6957
330	8258	(LWxLR) x Duroc	2023-11-16	2023-11-05	11	3	cream	1_Pasty				17.5926	14.7059
331	8930	(LWxLR) x Duroc	2023-11-16	2023-11-07	9	3	brown	0_Form		37.8641		38.0952
332	8258	(LWxLR) x Duroc	2023-11-16	2023-11-05	11	3	ocher	0_Form				41.0714	40.1869
333	8084	(LWxLR) x Duroc	2023-11-16	2023-11-05	11	3	green ocher	0_Form				41.8803	43.4783
334	8570	(LWxLR) x Duroc	2023-11-16	2023-11-06	10	3	ocher	0_Form				29.1667	30.6667
335	7396	(LWxLR) x Duroc	2023-11-16	2023-11-16	0	1	black	Meconium	6.31
336	8036a	(LWxLR) x Duroc	2023-11-16	2023-11-16	0	1	dark green	Meconium	6.08
337	8036b	(LWxLR) x Duroc	2023-11-16	2023-11-16	0	1	dark green	Meconium	6.34
338	8036c	(LWxLR) x Duroc	2023-11-16	2023-11-16	0	1	black	Meconium	6.25
339	8036d	(LWxLR) x Duroc	2023-11-16	2023-11-16	0	1	dark green	Meconium	6.35
340	8554a	(LWxLR) x Duroc	2023-11-16	2023-11-16	0	1	dark green	Meconium	6.44
341	8554	(LWxLR) x Duroc	2023-11-16	2023-11-16	0	1	dark green	Meconium	6.2
342	8554	(LWxLR) x Duroc	2023-11-16	2023-11-16	0	1	dark green	Meconium	6.22
343	8554b-2	(LWxLR) x Duroc	2023-11-16	2023-11-16	0	1	dark green	Meconium	7.22
344	7813-13	(LWxLR) x Duroc	2023-11-02	2023-10-31	2	1	yellow	Colostrum time	7.32
345	7343-14	(LWxLR) x Duroc	2023-11-02	2023-11-02	0	1	dark brown	Meconium	6.33
346	8538-15	(LWxLR) x Duroc	2023-11-02	2023-11-02	0	1	yellow	Colostrum time	7.55
347	8538-16	(LWxLR) x Duroc	2023-11-02	2023-11-02	0	1	dirty white	1_Pasty	7.51
348	7553a	(LWxLR) x Duroc	2023-11-17	2023-11-17	0	1	dark green	Meconium	6.62
349	7553b	(LWxLR) x Duroc	2023-11-17	2023-11-17	0	1	dark green	Meconium	6.36
350	8614a	(LWxLR) x Duroc	2023-11-17	2023-11-17	0	1	dark green	Meconium	5.46
351	8614b	(LWxLR) x Duroc	2023-11-17	2023-11-17	0	1	dark green	Meconium	6.12
352	7949a	(LWxLR) x Duroc	2023-11-17	2023-11-17	0	1	dark green	Meconium	6.44
353	7949b	(LWxLR) x Duroc	2023-11-17	2023-11-17	0	1	dark green	Meconium	5.55
354	8358	(LWxLR) x Duroc	2023-11-17	2023-11-17	0	1	dark green	Meconium	5.89
355	8358a	(LWxLR) x Duroc	2023-11-17	2023-11-17	0	1	dark green	Meconium	5.8
356	8358b	(LWxLR) x Duroc	2023-11-17	2023-11-17	0	1	dark green	Meconium	6.11
357	8624a	(LWxLR) x Duroc	2023-11-17	2023-11-17	0	1	dark green	Meconium	6.04
358	8624b	(LWxLR) x Duroc	2023-11-17	2023-11-17	0	1	dark green	Meconium	5.41
359	8624c	(LWxLR) x Duroc	2023-11-17	2023-11-17	0	1	dark green	Meconium	5.72
360	8624d	(LWxLR) x Duroc	2023-11-17	2023-11-17	0	1	dark green	Meconium	5.52
361	8624e	(LWxLR) x Duroc	2023-11-17	2023-11-17	0	1	dark green	Meconium	5.42
362	7720a	(LWxLR) x Duroc	2023-11-17	2023-11-17	0	1	dark green	Meconium	6.13
363	7720b	(LWxLR) x Duroc	2023-11-17	2023-11-17	0	1	dark green	Meconium	6.93
364	7720c	(LWxLR) x Duroc	2023-11-17	2023-11-17	0	1	dark green	Meconium	6.43
365	7720d	(LWxLR) x Duroc	2023-11-17	2023-11-17	0	1	dark green	Meconium	6.7
366	7720e	(LWxLR) x Duroc	2023-11-17	2023-11-17	0	1	dark green	Meconium	6.77
367	7720f	(LWxLR) x Duroc	2023-11-17	2023-11-17	0	1	dark green	Meconium	6.28
368	7720g	(LWxLR) x Duroc	2023-11-17	2023-11-17	0	1	dark green	Meconium	6.92
369	8049a	(LWxLR) x Duroc	2023-11-17	2023-11-17	0	1	dark green	Meconium	5.58
370	8049b	(LWxLR) x Duroc	2023-11-17	2023-11-17	0	1	dark green	Meconium	5.82
371	8049c	(LWxLR) x Duroc	2023-11-17	2023-11-17	0	1	dark green	Meconium	5.96
372	8049d	(LWxLR) x Duroc	2023-11-17	2023-11-17	0	1	dark green	Meconium	5.63
373	8049e	(LWxLR) x Duroc	2023-11-17	2023-11-17	0	1	dark green	Meconium	5.95
374	8049f	(LWxLR) x Duroc	2023-11-17	2023-11-17	0	1	dark green	Meconium	5.96
375	8036a	(LWxLR) x Duroc	2023-11-17	2023-11-16	1	1	orange	Colostrum time	7.59
376	8036b	(LWxLR) x Duroc	2023-11-17	2023-11-16	1	1	orange	Colostrum time	6.7
377	8036c	(LWxLR) x Duroc	2023-11-17	2023-11-16	1	1	orange	Colostrum time	6.59
378	7508-1	(LWxLR) x Duroc	2023-11-24	2023-11-23	1	1	dark brown	Meconium	5.83
379	7508-2	(LWxLR) x Duroc	2023-11-24	2023-11-23	1	1	cream	1_Pasty	7.36
380	7508-5	(LWxLR) x Duroc	2023-11-24	2023-11-23	1	1	orange	Colostrum time	6.54
381	7508-6	(LWxLR) x Duroc	2023-11-24	2023-11-23	1	1	orange	Colostrum time	6.68
382	7508-7	(LWxLR) x Duroc	2023-11-24	2023-11-23	1	1	ocher	Colostrum time	6.88
383	7508-8	(LWxLR) x Duroc	2023-11-24	2023-11-23	1	1	ocher	Colostrum time	7.29
384	7508-9	(LWxLR) x Duroc	2023-11-24	2023-11-23	1	1	ocher	2_Liquid	7.43
385	7508-10	(LWxLR) x Duroc	2023-11-24	2023-11-23	1	1	ocher	2_Liquid	7.88
386	7508-11	(LWxLR) x Duroc	2023-11-24	2023-11-23	1	1	ocher	2_Liquid	8.02
387	Pool-7508	(LWxLR) x Duroc	2023-11-24	2023-11-23	1	1	ocher	1_Pasty	7.06
388	7508-12	(LWxLR) x Duroc	2023-11-24	2023-11-23	1	1	ocher	2_Liquid	8.18
389	8005	(LWxLR) x Duroc	2023-11-27	2023-11-27	0	1	dark brown	Meconium	6.89
390	7844-1	(LWxLR) x Duroc	2023-11-27	2023-11-27	0	1	dark green	Meconium	5.88
391	7844-2	(LWxLR) x Duroc	2023-11-27	2023-11-27	0	1	dark green	Meconium	5.85
392	7844-3	(LWxLR) x Duroc	2023-11-27	2023-11-27	0	1	dark green	Meconium	5.93
393	8637	(LWxLR) x Duroc	2023-11-27	2023-11-24	3	2	ocher	1_Pasty	8.24
394	8070	(LWxLR) x Duroc	2023-11-27	2023-11-26	1	1	cream	1_Pasty	8.02
395	7238-1	(LWxLR) x Duroc	2023-11-27	2023-11-26	1	1	ocher	1_Pasty	7.47
396	7238-2	(LWxLR) x Duroc	2023-11-27	2023-11-26	1	1	ocher	1_Pasty	7.25
397	8005	(LWxLR) x Duroc	2023-11-27	2023-11-27	0	1	ocher	2_Liquid	7.76
398	7238-3	(LWxLR) x Duroc	2023-11-27	2023-11-26	1	1	orange	2_Liquid	7.07
399	8092	(LWxLR) x Duroc	2023-11-27	2023-11-26	1	1	ocher	1_Pasty	8.4
400	25194	(LWxLR) x Duroc	2024-01-22	2024-01-09	13	3	cream	0_Form				43.6364	42.3729
401	25653	(LWxLR) x Duroc	2024-01-23	2024-01-09	14	3	cream	0_Form		43.4426	43.8095
402	25194	(LWxLR) x Duroc	2024-01-23	2024-01-09	14	3	cream	1_Pasty		34.8315	33.7349
403	22713	(LWxLR) x Duroc	2024-01-23	2024-01-22	1	1	ocher	Colostrum time	6.94
404	23825a	(LWxLR) x Duroc	2024-01-23	2024-01-22	1	1	cream	Colostrum time	6.97
405	23825b	(LWxLR) x Duroc	2024-01-23	2024-01-22	1	1	orange	Colostrum time	7.21
406	25238a	(LWxLR) x Duroc	2024-01-23	2024-01-22	1	1	cream	Colostrum time	6.81
407	25238b	(LWxLR) x Duroc	2024-01-23	2024-01-22	1	1	yellow	Colostrum time	6.95
408	23325a	(LWxLR) x Duroc	2024-01-23	2024-01-23	0	1	yellow	Colostrum time	6.71
409	23325b	(LWxLR) x Duroc	2024-01-23	2024-01-23	0	1	yellow	Colostrum time	6.37
410	23325c	(LWxLR) x Duroc	2024-01-23	2024-01-23	0	1	ocher	Colostrum time	6.56
411	23325d	(LWxLR) x Duroc	2024-01-23	2024-01-23	0	1	yellow	Colostrum time	6.29
412	23325e	(LWxLR) x Duroc	2024-01-23	2024-01-23	0	1	ocher	Colostrum time	6.56
413	24203	(LWxLR) x Duroc	2024-01-24	2024-01-16	8	3	ocher	0_Form		20	18.8119	18.8679	18.5185
414	26161	(LWxLR) x Duroc	2024-01-24	2024-01-09	15	3	ocher	0_Form		32.6316	37.037	33.9806
415	25192	(LWxLR) x Duroc	2024-01-24	2024-01-16	8	3	ocher	0_Form		35.1852		37.7358
416	25225	(LWxLR) x Duroc	2024-01-24	2024-01-24	0	1	ocher	Colostrum time	6.93	27.6316
417	26203	(LWxLR) x Duroc	2024-01-24	2024-01-22	2	1	ocher	Colostrum time	7.22	30.0971
418	25110-1	(LWxLR) x Duroc	2024-01-24	2024-01-23	1	1	cream	Colostrum time	5.97	25.8824
419	25232	(LWxLR) x Duroc	2024-01-24	2024-01-23	1	1	cream	Colostrum time		29.7872
420	23299	(LWxLR) x Duroc	2024-01-24	2024-01-22	2	1	ocher	Colostrum time	7.27
421	20620	(LWxLR) x Duroc	2024-01-24	2024-01-24	0	1	orange	Colostrum time	6.75
422	25110-2	(LWxLR) x Duroc	2024-01-24	2024-01-23	1	1	ocher	Colostrum time	6.78
423	24229	(LWxLR) x Duroc	2024-01-24	2024-01-23	1	1	orange	Colostrum time	7.21
424	25232	(LWxLR) x Duroc	2024-01-24	2024-01-23	1	1	orange	Colostrum time	7.11
425	25110-3	(LWxLR) x Duroc	2024-01-24	2024-01-23	1	1	ocher	Colostrum time	6.42
426	24558	(LWxLR) x Duroc	2024-01-24	2024-01-21	3	2	ocher	Colostrum time	6.56
427	24560	(LWxLR) x Duroc	2024-01-24	2024-01-23	1	1	orange	Colostrum time	6.61
428	26161	(LWxLR) x Duroc	2024-01-25	2024-01-09	16	3	brown	0_Form		23.7288	20
429	24790	(LWxLR) x Duroc	2024-01-25	2024-01-11	14	3	ocher	0_Form		42.1569	41.4414
430	26765-1	(LWxLR) x Duroc	2024-01-25	2024-01-09	16	3	brown	0_Form		33.0189	36.4486
431	26134	(LWxLR) x Duroc	2024-01-25	2024-01-10	15	3	green ocher	0_Form		43.2692	43.8596	42.4528	41.5094
432	26765-2	(LWxLR) x Duroc	2024-01-25	2024-01-09	16	3	ocher	0_Form		22.549		20.9524	21.6981
433	25622	(LWxLR) x Duroc	2024-01-25	2024-01-11	14	3	ocher	0_Form		39.6226	39.4231	41.3462	39
434	23241	(LWxLR) x Duroc	2024-01-25	2024-01-10	15	3	brown	0_Form		32		24.2718
435	26764a	(LWxLR) x Duroc	2024-01-25	2024-01-11	14	3	pale green	0_Form		42	41.1765	39	39.6396
436	25633	(LWxLR) x Duroc	2024-01-25	2024-01-10	15	3	brown	0_Form		23.4694		20.9524	21.3592
437	23249	(LWxLR) x Duroc	2024-01-25	2024-01-11	14	3	ocher	0_Form		30.5085	30.9091	30.7018
438	25218	(LWxLR) x Duroc	2024-01-25	2024-01-10	15	3	ocher	0_Form		29.4118		28.5714
439	26765-3	(LWxLR) x Duroc	2024-01-26	2024-01-09	17	3	ocher	0_Form		45.7143	46.1538
440	26169-1	(LWxLR) x Duroc	2024-01-26	2024-01-10	16	3	ocher	0_Form		26.2626	25.9615
441	26765-4	(LWxLR) x Duroc	2024-01-26	2024-01-09	17	3	ocher	1_Pasty		15.9574		16.5049
442	26169-2	(LWxLR) x Duroc	2024-01-26	2024-01-10	16	3	cream	1_Pasty				32.7103
443	25194-1	(LWxLR) x Duroc	2024-01-26	2024-01-08	18	3	cream	1_Pasty				16.0377
444	26141	(LWxLR) x Duroc	2024-01-26	2024-01-07	19	3	cream	1_Pasty				25.8929
445	26155	(LWxLR) x Duroc	2024-01-26	2024-01-10	16	3	ocher	1_Pasty		15.9574		16.6667
446	26169-3	(LWxLR) x Duroc	2024-01-26	2024-01-10	16	3	cream	1_Pasty				18.5567	14.0187
447	23256	(LWxLR) x Duroc	2024-01-26	2024-01-10	16	3	cream	1_Pasty				26.1364
448	25522-2	(LWxLR) x Duroc	2024-01-26	2024-01-11	15	3	cream	1_Pasty		12.844		16.6667	14.2857
449	26169-4	(LWxLR) x Duroc	2024-01-26	2024-01-10	16	3	cream	0_Form		25.8427	26.5957	32.0755
450	23854	(LWxLR) x Duroc	2024-01-26	2024-01-10	16	3	cream	1_Pasty				12.037	11.7647
451	26311	(LWxLR) x Duroc	2024-01-29	2024-01-29	0	1	dark green	Meconium		20.3883
452	26852	(LWxLR) x Duroc	2024-01-29	2024-01-29	0	1	dark brown	Meconium		21.5385
453	26279	(LWxLR) x Duroc	2024-01-31	2024-01-30	1	1	dark green	Meconium		30
454	23231	(LWxLR) x Duroc	2024-02-06	2024-02-06	0	1	dark green	Meconium		26.6667
455	22539	(LWxLR) x Duroc	2024-02-12	2024-02-12	0	1	dark green	Meconium		18.2609
456	26893	(LWxLR) x Duroc	2024-02-12	2024-02-11	1	1	dark green	Meconium		33.75
457	24491-1	(LWxLR) x Duroc	2024-02-12	2024-02-12	0	1	cream	Colostrum time	6.97
458	24491-2	(LWxLR) x Duroc	2024-02-12	2024-02-12	0	1	pale yellow	Colostrum time	7.1
459	24491-3	(LWxLR) x Duroc	2024-02-12	2024-02-12	0	1	pale yellow	Colostrum time	6.39
460	24491-4	(LWxLR) x Duroc	2024-02-12	2024-02-12	0	1	orange	Colostrum time	7.5
461	26905	(LWxLR) x Duroc	2024-02-12	2024-02-12	0	1	ocher	Colostrum time	7.44
462	26887	(LWxLR) x Duroc	2024-02-12	2024-02-11	1	1	ocher	1_Pasty	7.73
463	26822	(LWxLR) x Duroc	2024-02-12	2024-02-11	1	1	cream	Colostrum time	6.81
464	24001	(LWxLR) x Duroc	2024-02-13	2024-02-13	0	1	dark brown	Meconium		13.4615
465	67B	(LWxLR) x Duroc	2024-02-13	2024-02-13	0	1	black	Meconium		27.2
466	25295	(LWxLR) x Duroc	2024-02-16	2024-02-05	11	3	cream	2_Liquid		20
467	26859	(LWxLR) x Duroc	2024-02-16	2024-02-02	14	3	dirty white	1_Pasty		36.6337
468	25413	(LWxLR) x Duroc	2024-03-26	2024-03-24	2	1	orange	Colostrum time		20
469	25438-1	(LWxLR) x Duroc	2024-03-26	2024-03-24	2	1	cream	Colostrum time		17.8571
470	23411	(LWxLR) x Duroc	2024-03-26	2024-03-26	0	1	ocher	Colostrum time		22.7723
471	25908	(LWxLR) x Duroc	2024-03-26	2024-03-26	0	1	yellow	Colostrum time		22.2222
472	25944-1	(LWxLR) x Duroc	2024-03-26	2024-03-25	1	1	orange	Colostrum time		9.61538
473	25889	(LWxLR) x Duroc	2024-03-26	2024-03-25	1	1	orange	Colostrum time		21.1538
474	25944-2	(LWxLR) x Duroc	2024-03-26	2024-03-25	1	1	orange	Colostrum time		6.38298
475	22253	(LWxLR) x Duroc	2024-03-26	2024-03-26	0	1	orange	Colostrum time		12.2222
476	27051	(LWxLR) x Duroc	2024-03-26	2024-03-21	5	2	cream	1_Pasty		24.53		24.77
477	22911	(LWxLR) x Duroc	2024-03-26	2024-03-21	5	2	cream	1_Pasty		17.81		19.1
478	25261	(LWxLR) x Duroc	2024-03-26	2024-03-21	5	2	ocher	1_Pasty		20.93		20.65
479	27053	(LWxLR) x Duroc	2024-03-26	2024-03-21	5	2	cream	1_Pasty		30		31.63
480	27051	(LWxLR) x Duroc	2024-03-26	2024-03-21	5	2	ocher	1_Pasty		26.56		28.12
481	26261	(LWxLR) x Duroc	2024-03-26	2024-03-21	5	2	ocher	2_Liquid				6.59	5.56
482	27053a	(LWxLR) x Duroc	2024-03-26	2024-03-21	5	2	dirty white	2_Liquid				11.71	10.17
483	26531	(LWxLR) x Duroc	2024-03-26	2024-03-21	5	2	ocher	2_Liquid				9.57	9.65
484	26513	(LWxLR) x Duroc	2024-03-26	2024-03-21	5	2	ocher	3_Watery		2.56	3.25
